# Supplementary material for: Epigenetic Regulation of a Murine Retrotransposon by a Dual Histone Modification Mark
Source: PLoS Genet. 2010 Apr 29;6(4):e1000927. doi: 10.1371/journal.pgen.1000927 (PMC2861705; doi:10.1371/journal.pgen.1000927)
Supplement: Table S1 — Characterisation of cloned IAP and VL30 elements Sheet IAP: Characteristic features of cloned IAP elements. Clones G 01 to G 27 correspond to IAP elements amplified from genomic material, 0 01 to 0 26 to IAP elements expressed in untreated cells, T 01 to 31 and A 01 to 30 to IAPs expressed upon TSA or Aza-dC treatment, respectively. Given is the identity of the cloned sequence to the closest related genomic sequence (Identity), the corresponding genomic contig (Contig), the chromosomal coordinates (Chrom. Coordinates) on the mm9 genome assembly (July 2007), chromosome number (Chromosome), length of the genomic IAP element (bp), and affiliation to one of the three subgroups: full length, IΔ1 deletion type or IAP carrying another deletion (Type). Finally, the LTR is characterised in terms of length (bp), length of the CT-rich hypervariable region in the R region (CT bp) and identity of the 5′ LTR to the 3′LTR (Identity). The list is further extended by the characterisation of eight IAP elements published earlier (M17551, AB099818, AC012382, AC087891, AC090431, AL590616, X04120, AxinFu). Sheet VL30: Characteristic features of cloned VL30 elements. The first column indicates, the template for DNA amplification (G) genomic DNA, (0) cDNA from untreated fibroblasts, (T) cDNA from TSA treated fibroblasts, (A) cDNA from Aza-dC treated fibroblasts, (AT) cDNA from Anisomycin+TSA treated fibroblasts. Given is the identity of the cloned sequence to the most similar genomic sequence (Identity), the corresponding genomic contig (Contig), the chromosomal coordinates (Chrom. Coordinates) on the mm9 genome assembly (July 2007), chromosome number (Chromosome) and length of the genomic VL30 element (bp). The LTR is characterised in terms of length (bp), identity between 5′ LTR and 3′LTR (Identity) and the affiliation of the U3 region to one of the four described subgroups (I–IV). (0.06 MB XLS) [file pgen.1000927.s006.xls]

## Sheet: IAP
		IAP element								LTR
		Identity	Chromosome	Contig		Chrom. Coordinates	bp	Type		bp	CT bp	Identity
	G 01	99.726	10	NT_039500; 37955647-37954918		95623531-95624260	5223	delta I		374	75	100
	G 02	99.3342	11	NT_096135; 16756889-16757639		51252011-51252761	4339	other		352	53	99.7
	G 03	99.7389	3	NT_039240; 75213432-75214197		125831079-125831844	4427	other		341	45	100
	G 04	99.6005	17	NT_039649; 33415101-33414351		47220565-47221315	7067	full length		337	38	98.2
	G 05	99.8695	6	NT_039353; 61975542-61974777		109661815-109662580	7106	full length		337	38	100
	G 06	99.8601	6	NW_001030918; 12798564-12799278		N/A	5163	delta I		337	38	100
	G 07	99.8636	10	NT_039492; 49144840-49145572		56441382-56442114	7123	full length		366	68	100
	G 08	99.581	16	NT_039624; 50572408-50573122		53572408-53573122	5092	delta I		354/389	55	99.2
	G 09	98.6523	8	NT_078575; 46694542-46693801		121860447-121861188	7085	full length		352	53	100
	G 10	99.7361	7	NT_166306; 953294-954050		147201452-147202208	6578	other		336	38	100
	G 11	98.5714	14	NT_039606; 87340867-87341701		114905823-114906657	7146	full length		338	38	99.7
	G 12	98.1408	6	NT_039340; 7662362-7663113		10662362-10663113	5168	delta I		338	39	100
	G 13	99.726	3	NT_039240; 9680510-9679781		60297428-60298157	5212	delta I		335	36	100
	G 14	99.7308	X	NT_039716; 314623-315364		122751065-122751806	7119	full length		368	68	99.7
	G 15	100	4	NT_039258; 4028462-4027706		7027706-7028462	5337	delta I		336	38	100
	G 16	98.5488	11	NT_039515; 20124881-20124134		23124134-23124881	7092	full length		352	53	100
	G 17	99.6026	17	NT_039638; 5893296-5894049		13607236-13607989	5369	delta I		419	121	100
	G 18	100	2	NT_039207; 67838332-67837591		126796289-126797030	7103	full length		354	55	100
	G 19	100	4	NT_039280; 9185134-9184393		98197101-98197842	7089	full length		350	51	100
	G 20	99.5907	14	NT_039606; 31107268-31108000		58672224-58672956	7080	full length		352	53	100
	G 21	99.7462	17	NT_039638; 5722064-5722850		13436004-13436790	7106	full length		338	40	100
	G 22	99.6231	1	NT_039170; 4058924-4058132		26531481-26532273	5862	other		353	53	100
	G 23	99.6084	7	NT_039424; 3070298-3071063		49426492-49427257	5019	other		338	38	99.4
	G 24	99.8636	12	NW_001030502; 2276990-2277722		N/A	6962	other		352	53	100
	G 25	99.8695	8	NT_078575; 44364173-44363408		119530054-119530819	5150	other		339	40	100
	G 26	99.7509	8	NT_078575; 46403254-46404055		121569900-121570701	7160	full length		355	56	100
	G 27	99.8696	17	NT_039649; 27316158-27315393		41121607-41122372	6864	other		336/-	38	-
	0 01	99.045	4	NT_166289; 7304035-7304767		38853736-38854468	7060	full length		339	39	100
	0 02	98.564	12	NW_001030498; 1827955-1827190		N/A	3979	other		359/357	61	98.9
	0 03	99.8652	2	NT_039207;72796491-72797233		131755189-131755931	6592	other		382	82	100
	0 04	99.5006	1	NT_039173; 8110562-8109764		83227894-83228692	1551	other		-	-	-
	0 05	99.6084	7	NT_039433; 3781272-3782037		93181105-93181870	7091	full length		336	38	99.7
	0 06	99.1814	9	NT_039482; 5202486-5201754		114016228-114016960	7076	full length		352	53	99.7
	0 07	98.2456	14	NT_039606; 15790995-15790256		43355212-43355951	7192	full length		366	68	100
	0 08	99.6084	18	NT_039674; 1701023-1700258		4700258-4701023	6575	other		337	38	99.7
	0 09	99.7319	8	NT_039457; 1623739-1624483		23662452-23663196	7126	full length		371	72	100
	0 10	99.6314	2	NT_039206; 4457367-4458180		26854619-26855432	6020	other		338	40	100
	0 11	100	16	NT_039624; 31019680-31020421		34019680-34020421	7164	full length		381	81	99.7
	0 12	99.0099	18	NT_039674; 52476865-52477672		55476865-55477672	4238	other		338	38	99.7
	0 13	98.3544	17	NT_039649; 63105788-63106578		76912002-76919134	7132	full length		352	54	99.7
	0 14	98.9717	19	NT_039687; 30810104-30809327		37697432-37698209	7050	full length		322	38	100
	0 15	99.8695	4	NT_039264; 1060977-1060212		100609013-100609778	4862	other		350/351	52	99.7
	0 16	99.3188	2	NT_039207; 15250105-15249373		74208071-74208803	7123	full length		371	70	100
	0 17	99.2167	17	NT_039649; 78429424-78428659		92234873-92235638	7076	full length		336	38	99.4
	0 18	99.4859	10	NT_039500; 66453711-66452934		124121547-124122324	5584	delta I		337	38	100
	0 19	99.867	11	NT_096135; 47655178-47655929		82150300-82151051	4311	other		337	38	100
	0 20	99.726	3	NT_039240; 64995313-64996042		115612960-115613689	5313	delta I		389	90	100
	0 21	98.3762	14	NT_039606; 15790257-15790995		43355213-43355951	7192	full length		366	68	100
	0 22	99.8636	12	NT_039548; 8116745-8116013		11116013-11116745	7079	full length		352	53	99.7
	0 23	99.115	14	NT_039606; 73083649-73084435		100648605-100649391	7107	full length		337	39	99.7
	0 24	98.7821	X	NT_039718; 14705961-14705223		152289294-152290032	7071	full length		337	38	100
	0 25	99.187	12	NT_166318; 23580334-23581066		112627227-112627959	5212	delta I		368	70	100
	0 26	99.1117	X	NT_039713; 10089122-10088336		118558243-118559029	7132	full length		351	53	100
	T 01	98.7854	X	NT_039718; 14705223-14705962		152289294-152290033	7071	full length		337	38	100
	T 02	99.1946	17	NT_039649; 3804353-3805097		17610567-17611311	6015	other		369	70	100
	T 03	99.3188	7	NT_039433; 25014374-25013642		114413475-114414207	7080	full length		352	53	100
	T 04	99.3132	17	NT_039649;24286264-24285537		38091751-38092478	7068	full length		352	51	100
	T 05	99.0566	18	NT_039674; 3867563-3866822		6866822-6867563	7117	full length		367	68	100
	T 06	100	12	NW_001030502; 2277722-2276989		N/A	6961	other		352	53	100
	T 07	98.6357	7	NT_039424; 20591550-20590818		66947012-66947744	7080	full length		353	53	99.4
	T 08	99.8695	2	NT_039202; 2605881-2606646		5605881-5606646	7103	full length		337	38	100
	T 09	98.6301	10	NT_039500; 37955647-37954918		95623531-95624260	5223	delta I		374	75	100
	T 10	99.867	19	NT_039687; 31680039-31680790		38568144-38568895	4875	other		337	38	99.7
	T 11	98.0723	X	NT_039718; 19140263-19141091		156724334-156725162	7193	full length		365	67	100
	T 12	99.4358	9	NT_039471; 465660-464952		3464952-3465660	5180	delta I		353	54	100
	T 13	99.8674	6	NT_039353; 24222814-24222061		71909099-71909852	5334	delta I		376	77	100
	T 14	99.7389	4	NT_109317; 5947959-5947194		128032099-128032864	4507	other		338	38	100
	T 15	99.6058	6	NT_039340; 2281222-2280472		5280472-5281222	4701	other		338	38	100
	T 16	98.7413	16	NT_039624; 9977286-9978000		12977286-12978000	5284	delta I		406	107	100
	T 17	99.4962	1	NT_039169; 3426790-3425998		6425998-6426790	7105	full length		337	38	100
	T 18	100	14	NT_039606; 31108000-31107267		58672223-58672956	7080	full length		352	53	100
	T 19	99.8695	2	NT_039202; 2605881-2606646		5605881-5606646	7103	full length		337	38	100
	T 20	100	6	NT_039353; 32168291-32167541		79854579-79855329	7064	full length		337	38	100
	T 21	98.6072	12	NT_039551; 38844351-38845068		81519137-81519854	7150	full length		352	53	100
	T 22	99.8674	16	NT_039624; 1749703-1748950		4748950-4749703	7074	full length		337	38	99.7
	T 23	99.4681	5	NT_039305; 1473238-1472488		38524383-38525133	4344	other		352	53	100
	T 24	99.4631	13	NT_039578; 22781358-22782102		33954699-33955443	7086	full length		352	53	100
	T 25	98.7671	X	NT_039706; 41128098-41128827		93543991-93544720	5203	delta I		382	83	100
	T 26	99.3261	3	NT_078380; 6092354-6093095		9092354-9093095	5308	delta I		366	67	100
	T 27	99.8636	1	NT_039173; 4816321-4817053		79934451-79935183	7082	full length		354	55	99.4
	T 28	98.9218	13	NT_039589; 21356492-21357233		75815373-75816114	5349	delta I		398	118	100
	T 29	99.863	10	NT_039500; 37955647-37954918		95623531-95624260	5223	delta I		374	75	100
	T 30	100	5	NT_039305; 1473238-1472488		38524383-38525133	4344	other		352	53	100
	T 31	99.6053	11	NT_096135; 3800694-3801453		38295816-38296575	5790	other		337	38	100
	A 01	100	15	NT_039621; 15304702-15303961		54017957-54018698	7127	full length		372	74	100
	A 02	98.3584	14	NT_039606; 8100465-881005387		108569614-108570343	5460	delta I		456	157	100
	A 03	99.4609	8	NT_039455; 3986889-3986148		6986148-6986889	5418	delta I		415	117	100
	A 04	99.4956	10	NT_039492; 17528999-17528207		24824749-24825541	4948	other		337	38	100
	A 05	99.4616	17	NT_039649;22385307-22386049		36191521-36192263	7107	full length		367	68	100
	A 06	99.6217	1	NT_039170; 52233001-52232209		74705558-74706350	7179	full length		367	68	100
	A 07	100	X	NT_039716;315364-314622		122751064-122751806	7119	full length		368	53	99.7
	A 08	99.4429	3	NT_166285; 1660987-1661704		132787423-132788140	7064	full length		351	53	100
	A 09	99.7351	8	NT_039461; 8314734-8315488		66223799-66224553	7102	full length		353	51	100
	A 10	98.4106	8	NT_078575; 55914396-55913643		131080289-131081042	5315	delta I		405	106	100
	A 11	99.8607	2	NT_039207; 29054253-29054970		88012951-88013668	7154	full length		399/397	98	99.6
	A 12	99.8652	19	NT_039687; 9026627-9027368		15914732-15915473	7201	full length		413	114	100
	A 13	99.3132	17	NT_039649; 24286264-24285537		38091751-38092478	7068	full length		352	51	100
	A 14	99.0528	10	NT_039492; 26311028-26311766		33607570-33608308	4308	other		401	103	100
	A 15	99.8654	6	NT_039372; 29209-28467		N/A	7089	full length		353	53	100
	A 16	99.7308	16	NT_039625; 6497179-6496438		71791361-71792102	7104	full length		354	67	100
	A 17	99.8675	2	NT_039202; 404455-405209		3404455-3405209	5260	delta I		366	50	100
	A 18	99.726	2	NT_078355; 1351037-1350308		177392834-177393563	5306	delta I		349	50	100
	A 19	99.6084	14	NT_039606; 59426155-59426920		86991111-86991876	7079	full length		337	38	99.1
	A 20	98.9556	9	NT_039472; 19479615-19480380		32697138-32697903	7159	full length		367	68	100
	A 21	100	13	NT_039578; 10554641-10553888		21727229-21727982	7092	full length		352	53	100
	A 22	99.5033	7	NT_039433; 39595476-39596079		128995309-128995912	5137	delta I		421	123	100
	A 23	99.4609	3	NT_039240; 803477-804218		51421124-51421865	7376	full length		416	118	100
	A 24	100	7	NT_039433; 39595476-39596079		128995309-128995912	5137	delta I		421	123	100
	A 25	99.7382	8	NT_039455; 4682629-4683391		7682629-7683391	4320	other		337	38	100
	A 26	98.2955	7	NT_039413; 24690483-24691212		27690483-27691212	7329	full length		405	107	97.8
	A 27	99.726	8	NT_039457; 8588028-8588757		30626741-30627470	5153	delta I		337	38	100
	A 28	98.7968	X	NT_039706; 6921338-6920591		59336484-59337231	7214	full length		351	52	100
	A 29	99.1814	10	NT_039500; 49768771-49769503		107437384-107438116	7145	full length		386	87	100
	A 30	100	14	NT_039606; 5647793-5647052		33212008-33212749	7087	full length		353	53	100
	Reference elements
				IAP element						LTR
				Reference			bp	Type		bp	CT bp	Identity
	M17551			Mietz et al., 1987			7096	full length		338	38	100
	AB099818			Ishihara et al., 2004			7309	full length		443	145	100
	AC012382			Dewnnieux et al., 2004			7084	full length		354	55	100
	AC087891			Dewnnieux et al., 2004			7155	full length		353	55	100
	AC090431			Dewnnieux et al., 2004			7126	full length		354	53	100
	AL590616			Dewnnieux et al., 2004			7070	full length		339	38	100
	X04120			Ymer et al., 1985			5059	delta I		337	38	100
	AxinFu			Emma Whitelaw (pers. comm. with W.M.)			5195	delta I		338	38	100

## Sheet: VL30
	Logarithmically growing 3T3 fibroblasts
		VL30 element						LTR
	Condition	Identity	Chromosome	Contig	Chrom. Coordinates	bp		Homology	U3	# sequenced clones
	G	99	1	NT_078297; 1628952-1628501	88972179-88972630	5397		100	III	1
	G	100	2	NT_039206; 468659-468207	22865459-22865911	5316		100	III	1
	G	99	2	NT_078355; 997884-998337	177040410-177040863	5495		99.7	III	1
	G	100	2	NT_039207; 16521671-16522107	75480369-75480805	4840			I/IV	1
	G	99	5	NT_109320; 18421941-18422343	94949820-94950222	5419		99.7	III	1
	G	100	6	NT_039341; 10394954-10394604	41147417-41147765	4902		100	I	2
	G	99	7	NT_039413; 20562541-20562991	23562541-23562991	5346		100	III	1
	G	100	8	NT_039462; 7429228-7429632	74757746-74758150	5167		100	III	1
	G	99	8	NT_039462; 7429228-7429632	74757746-74758150	5167		100	III	1
	G	100	8	NT_078575; 34038304-34038760	109204950-109205406	5441		99.8	III	1
	G	99	8	NW_001030889; 131314-131723	N/A	5248		99.8	IV	1
	G	100	9	NT_039472; 35109855-35109454	48326977-48327378	5173		100	III	1
	G	99	10	NT_039492; 39879324-39879773	47175866-47176315	4608		100	III	1
	G	100	12	NT_039548; 16127729-16128105	19127729-19128105	5343		99.8	IV	1
	G	100	13	NT_039589; 831103-831512	55289984-55290393	4794		99.8	IV	1
	G	99	13	NT_039589; 831103-831512	55289984-55290393	4794		99.8	IV	1
	G	99	13	NT_039589; 13913495-13913146	68372027-68372376	5459		99.8	I	2
	G	99	13	NT_039589; 7934845-7934369	62393250-62393726	5227		100	III	1
	G	99	15	NT_039621; 43483731-43484193	82197727-82198189	5468		99.8	III	1
	G	99	17	NW_001030598; 1934468-1934018	N/A	4805		100	III	1
	G	99	17	NT_039649; 404309-403908	14210122-14210523	5205		100	III	1
	G	98	17	NT_039649; 29225337-29225788	43031551-43032002	5433		100	III	1
	G	100	18	NT_039674; 3664473-3664036	6664036-6664473	5310		100	III	1
	G	99	18	NT_039674; 23162129-23161736	26161736-26162129	5130		100	III	1	26
	0	100	2	NT_039207; 16521671-16522107	75480369-75480805	4840			I/IV	1
	0	99	2	NT_039207; 16521671-16522107	75480369-75480805	4840			I/IV	1
	0	100	2	NT_039206; 468659-468207	22865459-22865911	5316		100	III	1
	0	99	2	NT_039206; 468659-468207	22865459-22865911	5316		100	III	1
	0	100	4	NT_039258; 9060933-9060543	12060543-12060933	4966		99.3	IV	1
	0	99	6	NT_039341; 10394954-10394606	41147417-41147765	4902		100	I	1
	0	98	6	NT_039341; 10394954-10394606	41147417-41147765	4902		100	I	1
	0	100	8	NT_039462; 7429228-7429632	74757746-74758150	5167		100	III	1
	0	98	8	NT_039462; 7429228-7429632	74757746-74758150	5167		100	III	1
	0	100	8	NT_078575; 34038304-34038760	109204950-109205406	5441		99.8	III	1
	0	100	8	NW_001030889; 131314-131723	N/A	5248		99.8	IV	1
	0	100	13	NT_039580; 11886960-11886610	51729546-51729896	5099		100	I	1
	0	99	13	NT_039578; 2943331-2943782	14116672-14117123	4854		100	III	1
	0	100	18	NT_039674; 23162129-23161736	26161736-26162129	5130		100	III	1
	0	100	18	NT_039674; 8801710-8801260	11801260-11801710	5410		100	III	1
	0	99	18	NT_039674; 8801710-8801260	11801260-11801710	5410		100	III	1
	0	99	X	NT_039718; 9339792-9340197	146923863-146924268	4912		100	III	1	17
	T	100	2	NT_039207; 16521671-16522107	75480369-75480805	4840			I/IV	21
	T	99	2	NT_039207; 16521671-16522107	75480369-75480805	4840			I/IV	15
	T	99	6	NT_039341; 10394954-10394606	41147417-41147765	4902		100	I	1
	T	98	6	NT_039341; 10394954-10394606	41147417-41147765	4902		100	I	2
	T	100	8	NT_039462; 7429228-7429632	74757746-74758150	5167		100	III	1
	T	100	17	NT_039649; 21813299-21813650	35619513-35619864	4919		100	I	1	41
	A	100	2	NT_039207; 16521671-16522107	75480369-75480805	4840			I/IV	10
	A	99	2	NT_039207; 16521671-16522107	75480369-75480805	4840			I/IV	3
	A	99	6	NT_039341; 10394954-10394606	41147417-41147765	4902		100	I	7
	A	98	6	NT_039341; 10394954-10394606	41147417-41147765	4902		100	I	6	26
	Complete sequence of hybrid element on chromosome 2: NT_039207; position: 16517463-16522305
	Complete sequence of element on chromosome 6: NT_039341; position: 10394396-10399297
	Arrested Swiss 3T3 fibroblasts
		VL30 element							LTR
		Homology	Chromosome	Contig	Chrom. Coordinates	bp			U3	# sequenced clones
	G	100	4	NT_039258; 9060933-9060544	12060544-12060933	4966			IV	1
	G	99	7	NT_039413; 20562541-20562991	23562541-23562991	5346			III	1
	G	100	13	NT_039589; 7934845-7934369	62393250-62393726	5227			III	1
	G	99	13	NT_039589; 7934845-7934369	62393250-62393726	5227			III	2
	G	98	13	NT_039589; 831103-831510	55289984-55290391	4794			IV	2
	G	99	17	NW_001030598; 1934468-1934016	N/A	4805			III	1	8
	0	100	6	NT_039340; 15793422-15793056	18793056-18793422	5289			III	2
	0	99	6	NT_039340; 15793422-15793056	18793056-18793422	5289			III	4
	0	99	14	NT_039606; 5368139-5368562		5242			III	1	7
	AT	100	6	NT_039340; 15793422-15793056	18793056-18793422	5289			III	2
	AT	99	6	NT_039340; 15793422-15793056	18793056-18793422	5289			III	2
	AT	98	6	NT_039340; 15793422-15793056	18793056-18793422	5289			III	1
	AT	100	9	NW_001030907; 38746348-38745948	N/A				IV	1
	AT	99	9	NW_001030907; 38746348-38745948	N/A				IV	3
	AT	100	11	NT_096135; 52130680-52130330	86625452-86625802	4654			I	2
	AT	99	11	NT_096135; 52130680-52130330	86625452-86625802	4654			I	3	14
	Reference elements
		U3	Reference
	NVL3	I	Carter et al., 1983
	BVL1	III	Hodgson et al., 1983
	NVL1/2	IV	Eaton and Norton, 1990
