# Supplementary material for: Epigenetic Regulation of a Murine Retrotransposon by a Dual Histone Modification Mark
Source: PLoS Genet. 2010 Apr 29;6(4):e1000927. doi: 10.1371/journal.pgen.1000927 (PMC2861705; doi:10.1371/journal.pgen.1000927)
Supplement: Table S2 — List of TE-specific primers used in this work. Given are primer sequences used for quantification of ChIP experiments, expression analyses and cloning of TE derived transcripts. The numbers underneath the DNA sequences indicate how many TE copies of each family are expected to be amplified with the primers chosen. In silico analyses for testing primer specificities and estimating TE copy numbers were performed via NCBI Primer-Blast (http://www.ncbi.nlm.nih.gov/tools/primer-blast/index.cgi?LINK_LOC=BlastHome) by searching candidate TE primer sets against the Mus musculus genome database (taxid: 10090) under high stringency primer conditions, i.e., allowing not more than one mismatch per primer. Only hits of expected fragment size were counted as individual TE copies along the mouse chromosomes. (0.02 MB XLS) [file pgen.1000927.s007.xls]

## Sheet: Primer
	ChiP Internal	ChIP Promoter	Expression	Cloning
VL30	cctttgttgcccaggtaagtc	ACAGCGCGACCACCCAGAGG	cctttgttgcccaggtaagtc	GAGTAAATGCAGTATTCTCCAC
	cactgtagccagttgtgaccag	GTCCCTGATCCTCCCCTGTTCCT	cactgtagccagttgtgaccag	GGTCGAAACTCATACACCT
	170	210	170	80
IAP	gagattggacttttgacttgt	ACAAGATGGCGCTGACAGCT	cctttgttgcccaggtaagtc	CTTGAACCCGAGGAAAAGTTAAG
	tgtggcttgctcatagattag	GTCCCTGATCCTCCCCTGTTCCT	cactgtagccagttgtgaccag	ACAAGTCAAAAGTCCAATCTCTC
	990	770	850	1300
LINE1	tttgggacacaatgaaagca		tttgggacacaatgaaagca	Puschendorf et al., 2006
	ctgccgtctactcctcttgg		ctgccgtctactcctcttgg	Martens et al., 2006
	>10000		>10000
SINE B1		GTGGCGCACGCCTTTAATC	GTGGCGCACGCCTTTAATC
		GACAGGGTTTCTCTGTGTAG	GACAGGGTTTCTCTGTGTAG
		>10000	>10000
SINE B2		GAGATGGCTCAGTGGTTAAG	GAGATGGCTCAGTGGTTAAG
		CTGTCTTCAGACACTCCAG	CTGTCTTCAGACACTCCAG
		>10000	>10000
Tigger	gtgtcaggaggtttcaaaggctc		gtgtcaggaggtttcaaaggctc
	cgctctcttgaaggcaaggactc		cgctctcttgaaggcaaggactc
	4		4
ETn	caggctttggagacaataggg		caggctttggagacaataggg
	tctctcagggaactcagaaacg		tctctcagggaactcagaaacg
	40		40
MERVL	cccatcatgagctgggtact		cccatcatgagctgggtact
	cgtgcagatccatcagtaaa		cgtgcagatccatcagtaaa
	480		480
MT		atgtcttggggaggactgtg	atgtcttggggaggactgtg
		agccccagctaaccagaact	agccccagctaaccagaact
		1350	1350
ORR1	ctttagttgatggcccagga		ctttagttgatggcccagga
	ccaactctgccctctgtagc		ccaactctgccctctgtagc
	320		320
MuLV			GGCGCCCCGTACAAGATTTCATA
			GATAACGGGCCTGCCTTCACCTC
			1
NT_039207		AGGGCTCAGTGGTTATGGTCTTTT
4840bp; U3: I		AGGGGGAATGGGGAGGGAATAGG
		1
NT_039649		ctgccgcaaaatatcctctc
4919bp; U3: I		tggcctgttgaaacattctg
		1
NT_039341		tttgccacacaaacaactcc
4902bp; U3: I		tggcctgttgaaacattctg
		1
NT_039589		ccacggagggatgttcttta
5225bp; U3: III		ggagggttcgaactttaggg
		1
NW_001030889		gggtaagaggggatgggata
5248bp; U3 IV		ccggttcattttgaggttgt
(126647-126817)		1
